# Supplementary material for: Delphi Method to Achieve Clinical Consensus for a BPMN Representation of the Central Venous Access Placement for Training Purposes
Source: Int J Environ Res Public Health. 2020 May 30;17(11):3889. doi: 10.3390/ijerph17113889 (PMC7312914; doi:10.3390/ijerph17113889)
Supplement: Supplementary file 1 [file ijerph-17-03889-s001.zip]

Archive with 9 entries (8 files):
- Supplementary Document S4.pdf
- __MACOSX/
- __MACOSX/._Supplementary Document S4.pdf
- Supplementary Figure S2.pdf
- __MACOSX/._Supplementary Figure S2.pdf
- Supplementary Document S3.pdf
- __MACOSX/._Supplementary Document S3.pdf
- Supplementary Figure S1.pdf
- __MACOSX/._Supplementary Figure S1.pdf
